# Supplementary material for: Risk factors for diabetic ketoacidosis in acute pancreatitis patients with type 2 diabetes
Source: BMC Gastroenterol. 2023 Jul 27;23:257. doi: 10.1186/s12876-023-02869-2 (PMC10375676; doi:10.1186/s12876-023-02869-2)
Supplement: Supplementary file 1 — Supplementary Material 1 [file 12876_2023_2869_MOESM1_ESM.xls]

## Sheet: Sheet1
Basic clinical information, biochemical markers, and ketoacidosis in patients with acute pancreatitis and diabetes
Patient	Sex	Age	Smoking	Drinking	BMI	triglyceride level(mmol/L)	total cholesterol(mmol/L)	uric acid concentration(umol/L)	previous blood glucose control	severe AP	DKA
1	male	53	no	yes	20.24	2.02	5.9	160	good	no	no
2	male	73	no	no	22	0.62	3.23	195	good	no	no
3	male	35	yes	yes	24.73	1.83	5.14	163	good	no	no
4	male	55	yes	yes	25.1	0.63	4.54	334	good	no	no
5	male	65	yes	yes	23.3	0.52	3.32	302	poor	no	no
6	male	49	yes	yes	22.86	0.81	2.67	255	good	no	no
7	male	45	yes	yes	25.16	25.66	13.85	293	good	no	no
8	female	79	no	no	22.89	0.8	4.11	199	good	no	no
9	female	25	no	no	28.04	24.16	15.59	518	poor	no	no
10	male	45	yes	yes	25.25	4.99	4.66	270	good	no	no
11	male	37	yes	yes	29.07	14.59	8.76	439	poor	no	no
12	male	23	no	no	27.68	1.88	3.38	613	good	yes	no
13	female	84	no	no	24.97	0.79	3.74	190	good	no	no
14	male	46	yes	yes	24.22	22.36	20.32	133	good	no	no
15	male	65	no	no	21	1.14	5.72	478	good	no	no
16	male	73	no	no	24.57	1.21	3.49	455	poor	no	no
17	male	34	no	no	26.73	23.04	11.64	468	poor	no	no
18	male	27	yes	no	30.86	9.17	5.25	456	good	no	no
19	male	23	yes	yes	27.4	7	6.85	429	poor	no	yes
20	male	26	yes	yes	26	3.42	4.57	553	poor	no	yes
21	female	25	no	no	23.51	5.14	7.02	352	poor	yes	yes
22	female	36	no	no	29	0.58	4.5	317	poor	no	yes
23	male	24	yes	yes	27	1.94	3.47	698	poor	no	yes
24	male	39	yes	yes	32.14	17.57	10.41	715	poor	no	yes
25	male	45	no	yes	29.75	28.8	11.88	442	poor	no	yes
BMI: body mass index, AP: acute pancreatitis, DKA: diabetic ketoacidosis
